# Supplementary material for: A Single-Indicator Factor Approach for Correcting Measurement Error in Time-Varying Predictors in Developmental Research
Source: Behav Sci (Basel). 2026 May 27;16(6):855. doi: 10.3390/bs16060855 (PMC13295218; doi:10.3390/bs16060855)
Supplement: Supplementary file 1 [file behavsci-16-00855-s001.zip]

Archive with 1 entries (1 files):
- behavsci-4095507-supplementary.pdf
